# Supplementary material for: Microbe-metabolite interaction networks, antibiotic resistance, and in vitro reconstitution of the penile prosthesis biofilm support a paradigm shift from infection to colonization
Source: Sci Rep. 2023 Jul 17;13:11522. doi: 10.1038/s41598-023-38750-1 (PMC10352235; doi:10.1038/s41598-023-38750-1)
Supplement: Supplementary file 2 — Supplementary Information 2. [file 41598_2023_38750_MOESM2_ESM.xlsx]

## Sheet: IPP
			AVERAGE
Other			0.227567
dimethylamine			0.120487
4r-aminopentanoic acid[m+acn+h]			0.0656847
polypropylene glycol (m w 1,200-3,000)[m+acn+h]			0.0601626
unknown			0.0580833
3-aminopropane-1,2-diol[m+h-h2o]			0.0485472
nervonyl carnitine[m+acn+h]			0.0376941
ammonium acetate[m+h-h2o]			0.01903
carbachol[m+h-2h2o]			0.015048
magnesium dipropionate			0.0140782
<[m+acn+h]+>			0.0132953
guanidine[m+h]			0.012947
phosphoric acid [m-h]			0.0125317
trans,trans-muconic acid [m-h]			0.0114978
6-fluoro-4-hydroxycoumarin [m+h]			0.00978877
lidocaine [m+h]			0.00882704
<[m+h-2h2o]+>			0.00878945
1h-indole-3-carboxylic acid, 1-[2-(2,5-dimethylphenoxy)ethyl]- [m+h-h2o]			0.0087379
1h-imidazole, 1-butyl-2-methyl-[m+h]			0.00809115
1-tetrahydro-3-furanyl-4-piperidinamine [m+h]			0.00772475
dl-normetanephrine [m+h-h2o]			0.00759726
<[m+h]+>			0.00759209
3-methylamino-1,2-propandiol[m+h-2h2o]			0.00751192
1-pentanethiol[m-k-2h]			0.00701894
5alpha-cholane[m+h-h2o]			0.00642365
glycolic acid tetraethoxylate lauryl ether [m+h]			0.00601661
1,2-dichloroethane[m+acn+h]			0.00600303
gamma-coniceine[m+acn+h]			0.00582691
<[m-h2o-h]->			0.0053297
bis (2-hydroxypropyl) amine[m+h]			0.00489266
tetrahydroxypteridine[m-k-2h]			0.00487345
.epsilon.-caprolactam [m+h]			0.00481097
acetic acid			0.004574
2-amino-3-methyl-1-butanol[m+h-h2o]			0.00419815
1-aminocyclobutane carboxylic acid[m+acn+h]			0.00412165
aragusteroketal[m+acn+h]			0.00400202
<phe ile ile thr[m-h2o-h]->			0.00397299
creatine[m+h-h2o]			0.00390217
2-methoxymethcathinone [m+h]			0.0038794
1,4-dihydroxy-6,6,9a-trimethyl-4,5,5a,6,7,8,9,9a-octahydronaphtho[1,2-c]furan-3(1h)-one[m-h]			0.00378703
2-thiophenemethanethiol[m-h2o-h]			0.00352324
7-chloroemodin[m+h-2h2o]			0.00346663
3-hexanoyl-nbd cholesterol[m+h]			0.00346035
dimetacrine tartrate[m+h]			0.00340429
p-cresol sulfate[m-h2o-h]			0.00318532
citric acid[m-h2o-h]			0.00298524
salicylic acid[m-h2o-h]			0.00289068
3,6-dihydroxycyclohexane-1,2,4,5-tetraone			0.002844
5-methylcytosine[m-h2o-h]			0.00280141
<0[m+h-2h2o]+>			0.00275002
11-amino-undecanoic acid[m+h]			0.00268261
ammonium isovalerate[m+h-h2o]			0.00257754
diisopropylethylamine [m+h]			0.00254387
iso-olomoucine [m+h-h2o]			0.00252494
3,4,5-trimethoxy-n-3-piperidinylbenzamide [m+h]			0.00248893
2-imino-4-methylpiperidine [m+h]			0.00238861
<[m-h]->			0.00229654
(-/-)-3-[(2-methyl-3-furyl)thio]-2-butanone[m-h2o-h]			0.00228403
l-carnitine [m+na]			0.00226012
1-phenylethylamine[m+h]			0.00224597
2,4-dichlorotoluene[m-cl]			0.00220069
anthenoside a[m+h]			0.00212967
1,3,5-trithiane[m-na-2h]			0.00211518
sannamycin a[m-fa-h]			0.00207279
<[m+h-h2o]<[m+acn+h]+>			0.00198008
metapramine [m+h]+>;			0.00192906
<lys lys arg thr[m+h]			0.00183308
1,2-bis(chloromethoxy)ethane[m+acn+h]			0.00182838
ps(o-16:0/15:0)[m+h]			0.00181424
1-methylphenanthrene[m+h-h2o]			0.00179125
hexadecanoic acid [m-h]			0.00176994
2-chlorophenylhydrazine hydrochloride[m-cl]			0.00173459
<dg(20:4(5z,8z,11z,14z)/20:5(5z,8z,11z,14z,17z)/0:0)[iso2][m+hac-h]			0.00172253
myristoyl-l-carnitine [m+na]+>			0.00168286
p32/98 hemifumarate salt[m+h-h2o]			0.00162619
2-aminobiphenyl [m+h]			0.00157802
<lysopc(24:1(15z))[m+hac-h]			0.00157269
d-desthiobiotin			0.0015179
embelin[m-h]			0.00151433
p-chloroacetoacetanilide[m-h2o-h]			0.00150752
2-isopropyl-n-methylaniline [m+h]			0.0015038
12-amino-dodecanoic acid[m+acn+h]			0.00145638
antibiotic x 14889d[m+h-2h2o]			0.00139959
<[m+hac-h]<[m+hac-h]+>			0.00139093
lawsone methyl ether[m-cl]			0.00136354
trimethylaminoacetone[m+acn+h]			0.00134851
acetyl phosphate[m+hac-h]			0.00134073
<0[m+acn+h]+>			0.00131595
tubaic acid			0.00129964
palmitoylcarnitine [m+na]+>			0.00127628
dipicolinic acid [m-h]			0.00127395
didodecyl 3,3'-thiodipropionate [m+h]			0.00127251
cetrimonium[m+h]			0.00127035
lactic acid[m-na-2h]			0.0012449
thr lys lys[m-h]			0.00123583
n-hexanoyl-dl-homoserine lactone [m+h]+>;			0.00123249
beta-cymaropyranose[m-na-2h]			0.00117567
l-2-aminobutyric acid [m+h]			0.00112114
sant-1[m+hac-h]			0.00108379
nitric acid [2m-2h+na]			0.00101369
betaine aldehyde[m+acn+h]			0.000979448
4-amino-4-methylpentanoic acid [m+h]			0.000970466
2,4(1h,3h)-pyrimidinedithione			0.000931638
1-butanethiol[m-k-2h]			0.000868124
4-bromophenylacetate[m-h2o-h]			0.000796384
5-amino-2-methoxyphenol [m+h]			0.000691341
penciclovir[m+h-h2o]			0.000618119
4-hydroxy-n-methyl-n-isopropyltryptamine [m+h]			0.000595444
norpropoxyphene [m+h]+>;			0.000515331
glucoheptonic acid[m-h]			0.000487765
3,4-diphenyl-7-hydroxycoumarin [m-h]			0.000385241
ribitol			5.04568e-05
bupivacaine [m+h]			1.83864e-05
